# Supplementary material for: Protein tyrosine kinase Src suppresses hepatitis C virus particle release through regulation of Ndrg1
Source: J Biol Chem. 2025 Dec 30;302(2):111125. doi: 10.1016/j.jbc.2025.111125 (PMC12860343; doi:10.1016/j.jbc.2025.111125)
Supplement: Table S1 [file mmc1.xlsx]

## Sheet: Sheet1
Table S1. Differentially expressed genes in HCV-infected Huh-7.5 cells treated with or without Bosutinib (|log₂FC| > 0.5 & p < 0.05).
Gene symbol	logFC	AveExpr	t	P.Value	adj.P.Val	B	change
GC	-1.30796	14.3417	-8.47653	6.41e-06	0.118586	2.02105	Down
AGXT	-1.16188	12.1321	-7.53496	1.82e-05	0.118586	1.53267	Down
IL1RN	-1.77936	7.39545	-6.60495	5.63e-05	0.22377	0.943038	Down
A2M	-0.78344	14.1325	-6.59124	5.73e-05	0.22377	0.933432	Down
SERPIND1	-0.92464	13.3348	-6.04136	0.000117595	0.310906	0.524098	Down
CFH	-0.82734	11.9285	-5.96864	0.00012971	0.310906	0.466301	Down
SERPINF2	-0.769267	13.0028	-5.84554	0.000153384	0.310906	0.366424	Down
PRG4	-1.34483	5.95493	-5.78288	0.000167181	0.310906	0.314584	Down
SERPING1	-0.906847	11.7274	-5.78186	0.000167417	0.310906	0.313733	Down
HSD17B2	-0.77438	12.4676	-5.72713	0.000180578	0.310906	0.267892	Down
FGL1	-0.818423	13.1049	-5.59768	0.000216333	0.310906	0.157376	Down
UBE2L6	-0.690743	13.4332	-5.56588	0.00022623	0.310906	0.129773	Down
CFB	-0.934043	11.0841	-5.50135	0.000247838	0.310906	0.0731987	Down
APOH	-0.827507	14.6111	-5.44066	0.000270186	0.310906	0.0193031	Down
CFHR1	-1.53225	4.8752	-5.34197	0.000311255	0.319823	-0.0697649	Down
SERPINC1	-0.849017	11.6064	-5.18598	0.000390373	0.336715	-0.214208	Down
PLA2G12B	-0.900487	11.1445	-5.14974	0.000411668	0.336715	-0.248411	Down
MST1L	-0.802897	12.6298	-5.13566	0.000420271	0.336715	-0.261764	Down
C1orf115	-0.953218	10.4846	-5.13074	0.000423325	0.336715	-0.266443	Down
GSN	-0.74745	12.1581	-5.10831	0.00043754	0.336715	-0.287814	Down
SYT7	-1.07821	9.83486	-5.09165	0.000448424	0.336715	-0.303745	Down
C19orf66	-1.08215	7.8209	-5.03769	0.000485717	0.351209	-0.35572	Down
PMM1	-1.05759	8.73996	-4.97151	0.000536022	0.373741	-0.420216	Down
ONECUT1	-1.01885	12.3732	-4.88474	0.00061053	0.38139	-0.506032	Down
HPN	-0.975107	11.6192	-4.87342	0.000621038	0.38139	-0.517337	Down
OR56B1	-1.0413	2.8467	-4.83488	0.000658269	0.38139	-0.555998	Down
FMO5	-0.956173	10.6254	-4.83112	0.000662021	0.38139	-0.55978	Down
DPYD	-0.691203	12.9137	-4.69292	0.000817207	0.455838	-0.700846	Down
ZNF114	-1.17688	8.94623	-4.62664	0.000904923	0.478904	-0.76979	Down
UGT2B4	-0.74556	11.2512	-4.61012	0.0009283	0.478904	-0.787102	Down
ATRN	-0.767883	12.1235	-4.59066	0.000956679	0.478904	-0.807576	Down
EFNA1	-1.27597	12.0645	-4.54993	0.00101905	0.486723	-0.850635	Down
GATA4	-1.02846	11.4575	-4.54469	0.00102739	0.486723	-0.856202	Down
RTN4RL2	-0.748153	9.90644	-4.51402	0.00107763	0.486723	-0.888868	Down
CYP1A1	-0.89562	11.1791	-4.50999	0.00108443	0.486723	-0.893178	Down
GALK1	-0.837808	10.1164	-4.50263	0.00109695	0.486723	-0.901048	Down
CTSS	-0.867979	9.27273	-4.41603	0.00125633	0.520135	-0.994443	Down
SLCO1B3	-1.04289	12.4337	-4.40475	0.00127882	0.520135	-1.00671	Down
CREB3L3	-0.68437	14.1406	-4.37263	0.00134523	0.529021	-1.04178	Down
SMOC1	-0.986911	7.06753	-4.36811	0.00135487	0.529021	-1.04673	Down
SERPINA5	-1.2324	9.79146	-4.31381	0.00147647	0.543869	-1.10651	Down
S1PR1	-1.0295	5.34971	-4.26493	0.0015958	0.54911	-1.1608	Down
FHIT	-1.06505	8.11449	-4.25941	0.00160991	0.54911	-1.16696	Down
MST1	-0.959277	11.8907	-4.24874	0.00163751	0.54911	-1.17887	Down
TCF7L1	-1.29923	8.20052	-4.24594	0.00164485	0.54911	-1.182	Down
ABCC2	-0.762437	13.0787	-4.2404	0.00165945	0.54911	-1.1882	Down
CDH9	-1.22725	6.37066	-4.18569	0.0018113	0.570303	-1.24975	Down
ALAD	-0.937555	6.87846	-4.1822	0.00182146	0.570303	-1.25369	Down
HLA-E	-0.924952	8.45793	-4.15665	0.00189775	0.570303	-1.28263	Down
PLG	-1.05084	12.4308	-4.12236	0.00200546	0.57785	-1.32167	Down
SLC38A4	-0.747815	9.12181	-4.09688	0.00208965	0.57785	-1.35081	Down
OR13C2	-0.876694	3.75932	-4.09575	0.00209345	0.57785	-1.3521	Down
PGM1	-0.626677	11.1315	-4.08926	0.00211552	0.57785	-1.35954	Down
C2	-0.72813	13.3279	-4.07616	0.00216085	0.57785	-1.3746	Down
ALDOC	-0.81142	13.0689	-4.0678	0.00219028	0.57785	-1.38422	Down
FKBP1A-SDCBP2	-0.782999	7.86264	-4.01037	0.00240423	0.596414	-1.45064	Down
IL1R1	-0.822809	8.75197	-3.98975	0.00248632	0.596414	-1.47464	Down
C1S	-0.852421	7.26917	-3.97571	0.00254389	0.596414	-1.49102	Down
PARK2	-0.909751	5.30601	-3.96646	0.00258255	0.596414	-1.50182	Down
SEMA4G	-0.725323	11.5533	-3.95002	0.00265283	0.596414	-1.52108	Down
GS1-259H13.2	-1.0562	5.51202	-3.94666	0.00266743	0.596414	-1.52501	Down
GBP1	-1.01641	4.88237	-3.94573	0.00267151	0.596414	-1.52611	Down
SLC38A3	-0.93167	12.5197	-3.94452	0.00267678	0.596414	-1.52752	Down
LIPK	-0.728259	2.5354	-3.94201	0.00268779	0.596414	-1.53047	Down
CA5A	-0.97909	5.0093	-3.91473	0.00281053	0.596414	-1.56256	Down
PLGLB1	-0.936292	10.5079	-3.89493	0.00290326	0.59805	-1.58593	Down
PLCXD1	-1.45102	9.43032	-3.87472	0.00300123	0.609616	-1.60985	Down
C15orf48	-1.08419	4.24373	-3.85359	0.00310736	0.612778	-1.63494	Down
TESK2	-0.960696	7.92752	-3.84531	0.00315003	0.61498	-1.6448	Down
TNFSF10	-0.751095	8.78617	-3.83665	0.00319529	0.61764	-1.65511	Down
TRAF7	-0.847103	9.99654	-3.82936	0.00323392	0.618978	-1.66381	Down
CPO	-0.741861	3.48866	-3.78541	0.00347739	0.625188	-1.71642	Down
AKR1C1	-1.47236	10.6704	-3.78418	0.00348448	0.625188	-1.7179	Down
TMEM176B	-0.715302	9.21311	-3.71387	0.00391529	0.625188	-1.80273	Down
TSPAN9	-0.694893	10.5717	-3.70077	0.00400152	0.625188	-1.81863	Down
TGFBR3	-0.628513	10.7598	-3.69665	0.00402905	0.625188	-1.82364	Down
MAGEE1	-0.911123	3.99753	-3.69189	0.00406114	0.625188	-1.82943	Down
AKR1C3	-1.39703	6.18034	-3.69095	0.00406746	0.625188	-1.83057	Down
CFI	-0.5666	13.3668	-3.68654	0.00409747	0.625188	-1.83594	Down
COL27A1	-0.820359	9.02355	-3.68082	0.00413666	0.625188	-1.8429	Down
GNAZ	-0.755364	9.74131	-3.67356	0.004187	0.625188	-1.85175	Down
TM4SF20	-1.82204	7.05707	-3.67018	0.00421067	0.625188	-1.85587	Down
PCSK9	-1.28331	8.05697	-3.66924	0.00421727	0.625188	-1.85701	Down
ALKBH7	-0.857438	6.45017	-3.66192	0.00426903	0.625188	-1.86594	Down
CAPN12	-1.34179	6.65914	-3.65581	0.00431279	0.625188	-1.87341	Down
MAOA	-0.877307	11.2521	-3.64552	0.00438753	0.625188	-1.88599	Down
SLC7A10	-0.765866	9.8167	-3.63716	0.00444919	0.625188	-1.89622	Down
F5	-0.585743	11.6555	-3.629	0.00451026	0.625188	-1.90622	Down
SMLR1	-0.677597	13.0038	-3.62667	0.00452788	0.625188	-1.90908	Down
HSPA1A	-0.810866	9.33661	-3.60779	0.00467315	0.625188	-1.93226	Down
SLC25A42	-1.35507	8.78456	-3.60265	0.00471355	0.625188	-1.93858	Down
VNN2	-1.46371	8.10725	-3.60147	0.00472287	0.625188	-1.94003	Down
PNPLA3	-0.72698	11.1324	-3.59496	0.00477462	0.625188	-1.94804	Down
PPARA	-0.766403	10.0619	-3.59027	0.00481224	0.625188	-1.95381	Down
ACSM2B	-0.774426	7.92254	-3.5807	0.00489008	0.625188	-1.96561	Down
OGFR	-0.65213	11.4688	-3.57484	0.00493837	0.625188	-1.97284	Down
PRDM16	-0.835492	7.10942	-3.57217	0.00496054	0.625188	-1.97614	Down
GPR157	-0.672903	10.5245	-3.56127	0.0050521	0.625188	-1.98961	Down
PLGLB2	-0.774857	8.65006	-3.56119	0.00505275	0.625188	-1.9897	Down
VWCE	-0.904574	8.17743	-3.55283	0.0051242	0.625188	-2.00005	Down
SLC26A6	-0.606353	11.066	-3.54458	0.00519567	0.625188	-2.01026	Down
NAGS	-0.722481	9.45649	-3.54348	0.00520526	0.625188	-2.01162	Down
FLVCR1	-0.539033	11.5015	-3.51595	0.00545195	0.633562	-2.04579	Down
ALDH4A1	-0.738664	9.19526	-3.47968	0.00579545	0.667285	-2.09096	Down
SERPINA4	-0.730361	8.57271	-3.47115	0.00587946	0.671255	-2.10162	Down
AIP	-0.57296	12.4346	-3.45764	0.00601507	0.674791	-2.11851	Down
MAF	-0.684326	8.98538	-3.44787	0.00611514	0.674791	-2.13074	Down
LIPC	-0.516333	12.676	-3.43687	0.00622994	0.674791	-2.14454	Down
BTD	-0.741008	10.453	-3.4363	0.00623591	0.674791	-2.14525	Down
C16orf46	-0.767824	4.51853	-3.42705	0.00633427	0.674791	-2.15686	Down
TMEM200B	-0.803392	7.0201	-3.42703	0.00633445	0.674791	-2.15688	Down
SEC16B	-0.971753	8.30762	-3.4264	0.00634118	0.674791	-2.15767	Down
F13B	-1.06233	5.50853	-3.422	0.00638856	0.674791	-2.1632	Down
QSOX2	-0.766645	6.95023	-3.4166	0.00644726	0.674791	-2.16999	Down
AGFG2	-0.61043	12.727	-3.40941	0.00652618	0.674791	-2.17903	Down
FAM46C	-0.822357	5.23231	-3.40604	0.00656352	0.674791	-2.18327	Down
TM4SF4	-0.586667	14.3355	-3.4055	0.00656948	0.674791	-2.18395	Down
LRRC3	-0.897323	6.69045	-3.40293	0.00659821	0.674791	-2.18719	Down
SUCNR1	-0.807543	3.90118	-3.40269	0.00660085	0.674791	-2.18749	Down
ST3GAL1	-0.934917	7.51278	-3.39356	0.00670373	0.674791	-2.19899	Down
SFTPC	-0.634939	3.44907	-3.3933	0.0067067	0.674791	-2.19931	Down
MGAM2	-0.8012	6.85381	-3.39058	0.00673768	0.674791	-2.20274	Down
MRGPRD	-1.06316	4.18338	-3.38678	0.00678122	0.674791	-2.20753	Down
AK7	-0.718709	9.42448	-3.38095	0.00684862	0.674791	-2.21489	Down
NR1I3	-0.809485	5.11444	-3.37729	0.00689123	0.674791	-2.21951	Down
RILPL1	-0.794971	7.05359	-3.37516	0.0069161	0.674791	-2.22219	Down
HSD17B14	-0.706838	9.03218	-3.36535	0.00703222	0.674791	-2.23459	Down
STX10	-0.705579	9.57002	-3.36377	0.00705103	0.674791	-2.23658	Down
CYP4F12	-0.72391	10.6001	-3.35688	0.00713398	0.679399	-2.24529	Down
TBC1D2	-1.16027	7.67301	-3.33928	0.00735042	0.683279	-2.26757	Down
ST6GALNAC6	-0.861372	8.8763	-3.32903	0.00747963	0.683279	-2.28057	Down
METTL7A	-0.594317	14.6589	-3.32785	0.00749467	0.683279	-2.28207	Down
CPB2	-0.58855	10.7214	-3.32545	0.00752534	0.683279	-2.28512	Down
PGPEP1	-0.51624	11.7954	-3.31694	0.00763496	0.683279	-2.29592	Down
OR2L2	-0.626336	3.09434	-3.31474	0.00766359	0.683279	-2.29871	Down
DDX3Y	-0.687315	3.84756	-3.31066	0.00771698	0.683279	-2.3039	Down
KLF8	-0.845072	3.56136	-3.30696	0.00776573	0.683279	-2.3086	Down
SARDH	-0.767326	9.2576	-3.30599	0.00777858	0.683279	-2.30984	Down
LRP4	-0.932469	6.82627	-3.30346	0.00781211	0.683279	-2.31305	Down
SIK2	-0.575857	10.7708	-3.29905	0.00787097	0.683279	-2.31866	Down
FAM160A1	-0.792417	4.60634	-3.29842	0.00787945	0.683279	-2.31946	Down
CTSB	-0.539963	13.4272	-3.28809	0.0080193	0.683279	-2.33262	Down
ANG	-0.508187	11.6954	-3.28756	0.00802654	0.683279	-2.33329	Down
FAN1	-0.891039	8.51711	-3.28599	0.008048	0.683279	-2.33529	Down
AMPD2	-0.68746	12.0831	-3.27995	0.00813118	0.683279	-2.34298	Down
IL22RA1	-0.697165	8.57554	-3.2784	0.00815273	0.683279	-2.34496	Down
ANKZF1	-0.64809	11.285	-3.274	0.00821414	0.683279	-2.35057	Down
GNAI2	-0.557263	11.1645	-3.27324	0.00822469	0.683279	-2.35153	Down
DNASE1	-1.06655	7.34824	-3.26833	0.00829383	0.686104	-2.3578	Down
SLC25A1	-0.60279	12.2158	-3.25949	0.0084198	0.692614	-2.36908	Down
PI4KAP2	-0.72921	11.8662	-3.25539	0.00847896	0.692614	-2.37433	Down
INSIG2	-0.72755	10.8262	-3.22819	0.00888183	0.693306	-2.40911	Down
PROZ	-0.811841	7.25671	-3.2227	0.00896542	0.693306	-2.41614	Down
HTRA1	-0.922728	6.50707	-3.22154	0.00898318	0.693306	-2.41762	Down
CRYL1	-0.975383	7.61776	-3.2212	0.0089885	0.693306	-2.41807	Down
HAO2	-0.726897	5.20014	-3.20814	0.00919127	0.693306	-2.43481	Down
SLC39A7	-0.741657	12.3316	-3.20628	0.00922049	0.693306	-2.43719	Down
TNFAIP8L1	-0.802767	10.3107	-3.20284	0.00927499	0.693306	-2.44161	Down
GJB1	-0.667001	9.77866	-3.20278	0.00927592	0.693306	-2.44169	Down
MYL6B	-0.524893	11.0309	-3.19487	0.00940217	0.693306	-2.45184	Down
GALNT2	-0.546908	9.57265	-3.19017	0.009478	0.693306	-2.45787	Down
SLC46A2	-0.673573	3.16442	-3.18294	0.00959604	0.693306	-2.46717	Down
BTG4	-0.756091	2.70089	-3.18263	0.00960102	0.693306	-2.46756	Down
EPS8L2	-0.566277	10.9361	-3.18028	0.00963979	0.693306	-2.47059	Down
PON1	-0.585409	8.58095	-3.17958	0.00965131	0.693306	-2.47149	Down
ILVBL	-0.761099	8.26368	-3.17695	0.00969485	0.693306	-2.47487	Down
ASGR1	-0.983559	9.56126	-3.17334	0.00975488	0.693561	-2.47951	Down
TTC38	-0.532987	11.3344	-3.17035	0.00980499	0.693561	-2.48336	Down
LOC389602	-0.655418	3.80981	-3.16114	0.00996083	0.69604	-2.49522	Down
SLC2A4	-0.823664	9.23987	-3.14955	0.0101604	0.69604	-2.51015	Down
GPC6	-0.71955	10.8995	-3.14602	0.0102221	0.69604	-2.5147	Down
ADGRE3	-0.685625	4.04032	-3.14584	0.0102252	0.69604	-2.51493	Down
TBC1D17	-0.767202	10.1541	-3.14451	0.0102486	0.69604	-2.51665	Down
ATP2B2	-0.543867	10.6907	-3.14266	0.0102812	0.69604	-2.51904	Down
FBLN7	-0.685295	5.6564	-3.13937	0.0103392	0.69604	-2.52327	Down
PZP	-0.618909	8.40219	-3.12433	0.0106092	0.698949	-2.54269	Down
MID2	-0.798499	5.06306	-3.11974	0.0106931	0.698949	-2.54862	Down
AFMID	-0.570337	10.7899	-3.11935	0.0107003	0.698949	-2.54913	Down
TRIM29	-0.858789	6.11044	-3.11766	0.0107313	0.698949	-2.55131	Down
GCKR	-1.02439	8.57	-3.11546	0.0107718	0.698949	-2.55415	Down
PRAP1	-0.529247	10.845	-3.10934	0.0108855	0.698949	-2.56206	Down
PLSCR5	-0.732729	3.46947	-3.09659	0.0111263	0.698949	-2.57856	Down
LLGL2	-0.592425	8.00899	-3.09626	0.0111326	0.698949	-2.57898	Down
B3GNT2	-0.608776	9.21946	-3.09124	0.0112289	0.698949	-2.58548	Down
FOXR1	-0.633811	4.12557	-3.09046	0.0112439	0.698949	-2.58649	Down
BCL6	-0.64097	13.8798	-3.09019	0.0112492	0.698949	-2.58684	Down
IRAK2	-0.753143	9.89968	-3.08873	0.0112774	0.698949	-2.58873	Down
TMCC3	-1.17123	8.49764	-3.08335	0.0113821	0.702098	-2.5957	Down
ANXA6	-0.732572	10.2424	-3.08015	0.0114448	0.702098	-2.59985	Down
F11	-0.906635	7.66544	-3.07629	0.0115208	0.702098	-2.60484	Down
SLC2A14	-0.767157	9.09725	-3.07225	0.0116011	0.702098	-2.61009	Down
CLCN6	-0.72733	13.2972	-3.07186	0.0116088	0.702098	-2.61059	Down
B3GNT7	-0.718801	5.77896	-3.07027	0.0116405	0.702098	-2.61265	Down
ATG2B	-0.612084	9.66077	-3.06331	0.0117805	0.707665	-2.62167	Down
ACSM3	-0.591491	9.99307	-3.0571	0.0119069	0.710882	-2.62973	Down
NUDT7	-0.823737	8.95808	-3.05357	0.0119793	0.712754	-2.63431	Down
ITIH3	-0.722575	4.96212	-3.04042	0.0122532	0.712754	-2.65139	Down
COL10A1	-0.71289	3.36729	-3.03805	0.0123033	0.712754	-2.65448	Down
SNORD89	-0.546843	10.769	-3.0293	0.0124899	0.714788	-2.66585	Down
KDM2B	-0.695489	8.72901	-3.02782	0.0125215	0.714788	-2.66777	Down
GHSR	-0.577854	3.00145	-3.01268	0.012852	0.722262	-2.68747	Down
C5orf66	-0.658777	4.90194	-3.0073	0.0129715	0.722262	-2.69447	Down
RARRES1	-0.983083	3.92551	-3.00344	0.013058	0.722262	-2.6995	Down
PLEKHG6	-1.20234	7.24448	-2.99758	0.0131903	0.722262	-2.70713	Down
KIAA1161	-0.516573	11.3295	-2.99478	0.013254	0.722262	-2.71077	Down
C4BPB	-0.657448	8.89969	-2.98255	0.013536	0.722262	-2.72671	Down
ACADVL	-0.701553	11.3961	-2.98084	0.0135759	0.722262	-2.72894	Down
TRAF3IP2	-0.674576	8.17339	-2.97927	0.0136127	0.722262	-2.731	Down
GRAMD3	-1.09267	9.51978	-2.97449	0.0137253	0.722262	-2.73723	Down
WDTC1	-0.54952	9.67377	-2.96368	0.0139832	0.722262	-2.75134	Down
ECHDC3	-0.704465	9.27302	-2.96038	0.0140628	0.722262	-2.75564	Down
ZFYVE26	-0.57643	9.13878	-2.95797	0.0141213	0.722262	-2.75878	Down
GAL3ST1	-0.653094	9.54868	-2.95773	0.0141271	0.722262	-2.7591	Down
CD38	-0.793983	9.62517	-2.95466	0.0142021	0.722262	-2.76311	Down
PIK3R2	-0.618274	9.23671	-2.95359	0.0142283	0.722262	-2.76451	Down
ESRRG	-0.653945	8.17013	-2.94776	0.0143719	0.722262	-2.77212	Down
PRKAB2	-0.746077	11.5064	-2.94455	0.0144518	0.722262	-2.77632	Down
HSD17B7	-0.656103	12.5484	-2.93661	0.0146509	0.722262	-2.7867	Down
NIPAL1	-0.810515	9.11189	-2.93158	0.0147785	0.722262	-2.79327	Down
BAZ2A	-0.644397	11.6604	-2.92429	0.0149653	0.722262	-2.8028	Down
SLC47A1	-1.05028	8.89546	-2.91702	0.015154	0.722262	-2.81231	Down
RNASE2	-0.677371	4.19989	-2.91632	0.0151724	0.722262	-2.81323	Down
CDC42EP4	-0.852131	7.35974	-2.91469	0.0152149	0.722262	-2.81535	Down
RFTN2	-0.622638	8.88714	-2.90713	0.0154146	0.722262	-2.82525	Down
AADAC	-0.596912	9.18876	-2.90196	0.0155527	0.722262	-2.83202	Down
DENND6B	-0.767623	5.89827	-2.89443	0.015756	0.722262	-2.84188	Down
CYP4F3	-0.567551	9.56641	-2.8921	0.0158196	0.722262	-2.84493	Down
EXD1	-0.61448	2.76171	-2.88983	0.0158815	0.722262	-2.8479	Down
PAG1	-0.707872	10.0943	-2.88786	0.0159357	0.722262	-2.85049	Down
RAP1GAP	-0.568515	8.95272	-2.88546	0.0160018	0.722262	-2.85363	Down
STOM	-0.5316	12.296	-2.88452	0.0160278	0.722262	-2.85487	Down
OLFM2	-0.653328	7.99493	-2.88329	0.0160619	0.722262	-2.85648	Down
KANK4	-0.936403	6.00215	-2.88224	0.0160909	0.722262	-2.85785	Down
TMPRSS9	-0.682706	6.77473	-2.8804	0.0161422	0.722262	-2.86027	Down
HNF1B	-0.660033	10.5804	-2.87714	0.0162331	0.722262	-2.86453	Down
SPIDR	-0.601562	8.93546	-2.87661	0.016248	0.722262	-2.86523	Down
SLC26A3	-0.572337	10.087	-2.86936	0.0164525	0.722262	-2.87473	Down
TRIM73	-0.779612	4.98067	-2.86176	0.0166696	0.722262	-2.88469	Down
PRR5-ARHGAP8	-1.16098	6.6803	-2.85704	0.016806	0.722262	-2.89089	Down
ALDOB	-0.87836	5.0814	-2.85637	0.0168254	0.722262	-2.89176	Down
FCGRT	-0.567705	9.89406	-2.85277	0.0169304	0.722262	-2.89649	Down
SALL1	-0.667345	7.64972	-2.85181	0.0169583	0.722262	-2.89774	Down
B4GALNT4	-0.653337	6.73668	-2.84358	0.0172011	0.722262	-2.90855	Down
GNE	-0.782736	9.20016	-2.84314	0.017214	0.722262	-2.90912	Down
TOP3B	-0.635367	11.3466	-2.84292	0.0172207	0.722262	-2.90941	Down
FASN	-0.650003	12.696	-2.83983	0.0173127	0.722262	-2.91347	Down
PASD1	-0.642383	2.79303	-2.83896	0.0173388	0.722262	-2.91461	Down
FGFR3	-0.616753	10.9171	-2.83638	0.0174161	0.722262	-2.91799	Down
LHPP	-0.679471	9.03486	-2.83122	0.0175721	0.722262	-2.92478	Down
SYNE1	-0.596552	5.69639	-2.82356	0.0178058	0.722582	-2.93483	Down
AOAH	-0.55985	3.66485	-2.82246	0.0178397	0.722582	-2.93627	Down
ANO1	-1.00648	5.75197	-2.81932	0.0179369	0.724687	-2.94041	Down
SLC9A7	-1.05555	6.47328	-2.81654	0.0180231	0.724687	-2.94405	Down
SLC19A3	-0.861174	11.1495	-2.81403	0.0181012	0.724687	-2.94734	Down
CD9	-0.616813	12.0385	-2.8082	0.0182845	0.724785	-2.95501	Down
APBB1	-0.644169	6.91634	-2.80596	0.0183554	0.724785	-2.95795	Down
CALML6	-0.673333	4.23232	-2.80058	0.0185267	0.724785	-2.96502	Down
ARHGEF38	-0.652597	8.30545	-2.79945	0.0185629	0.724785	-2.96651	Down
TUBA8	-0.792737	5.84589	-2.7939	0.0187417	0.724785	-2.9738	Down
ACTR6	-0.548283	11.8933	-2.79142	0.0188222	0.724785	-2.97707	Down
SPARCL1	-0.808944	6.15465	-2.78559	0.0190126	0.727811	-2.98473	Down
PAQR5	-0.54333	10.4319	-2.78286	0.0191026	0.729823	-2.98832	Down
S100A14	-0.625194	8.05007	-2.77926	0.0192216	0.73069	-2.99305	Down
G6PC	-1.91075	7.14267	-2.77798	0.0192641	0.73069	-2.99473	Down
TSHZ2	-0.765939	7.15508	-2.77575	0.0193385	0.73069	-2.99767	Down
FAM213A	-0.538553	12.5045	-2.77541	0.0193498	0.73069	-2.99811	Down
ZMYM3	-0.713461	7.3022	-2.7718	0.0194709	0.731074	-3.00286	Down
MAP3K3	-0.751616	6.23603	-2.76238	0.0197902	0.733845	-3.01525	Down
UGT2A3	-0.5293	8.70426	-2.76194	0.0198054	0.733845	-3.01584	Down
SLITRK4	-0.766874	4.19986	-2.76183	0.0198093	0.733845	-3.01598	Down
PLAU	-0.758943	6.86733	-2.75305	0.0201119	0.73484	-3.02753	Down
TBC1D8	-0.595501	9.58783	-2.75034	0.0202062	0.73484	-3.03109	Down
GRIK2	-0.568429	7.31049	-2.74843	0.020273	0.73484	-3.03361	Down
SLC22A25	-0.581745	6.31317	-2.73125	0.0208838	0.73484	-3.05623	Down
FBXO44	-0.886319	8.74384	-2.72726	0.0210281	0.73484	-3.06147	Down
UGCG	-0.951986	9.9688	-2.72663	0.0210509	0.73484	-3.0623	Down
FOXA3	-0.813547	8.95327	-2.72468	0.0211222	0.73484	-3.06488	Down
RAP2A	-0.634545	10.2592	-2.72042	0.021278	0.73484	-3.07048	Down
KRTAP19-6	-0.818043	3.44808	-2.71989	0.0212976	0.73484	-3.07118	Down
EFCAB12	-0.559287	5.93116	-2.71984	0.0212993	0.73484	-3.07124	Down
CYP3A7	-0.678032	6.45183	-2.71977	0.0213022	0.73484	-3.07134	Down
CEACAM5	-0.734177	11.9094	-2.71358	0.021531	0.73484	-3.07948	Down
POSTN	-0.652414	3.95677	-2.71051	0.0216458	0.73484	-3.08354	Down
INCENP	-0.7005	10.5572	-2.70776	0.0217485	0.73484	-3.08715	Down
ACADS	-0.690889	6.19055	-2.70731	0.0217654	0.73484	-3.08774	Down
WNT3A	-0.631476	2.34168	-2.7034	0.0219129	0.73484	-3.09289	Down
PPP2R2B	-0.583741	8.1137	-2.70129	0.0219929	0.73484	-3.09567	Down
TET1	-0.628489	7.31286	-2.69976	0.0220515	0.73484	-3.09769	Down
HP	-0.701447	9.54638	-2.69655	0.0221739	0.73484	-3.10192	Down
POR	-0.533467	12.4666	-2.69093	0.0223905	0.73484	-3.10933	Down
PANK1	-0.843715	10.5015	-2.68877	0.0224738	0.73484	-3.11216	Down
LIPA	-0.575613	12.3042	-2.68742	0.0225265	0.73484	-3.11394	Down
KLHL25	-0.744148	5.36167	-2.68551	0.0226009	0.73484	-3.11646	Down
SLC25A37	-1.12112	7.16162	-2.68539	0.0226054	0.73484	-3.11661	Down
VN1R10P	-0.588336	4.06811	-2.68463	0.0226353	0.73484	-3.11762	Down
TREH	-0.594776	3.28408	-2.68094	0.0227802	0.73484	-3.12248	Down
SAT2	-0.983757	12.395	-2.67909	0.0228531	0.73484	-3.12492	Down
LTBP3	-0.52344	8.33478	-2.67802	0.0228951	0.73484	-3.12632	Down
MGAM	-0.631769	5.97183	-2.6768	0.0229436	0.73484	-3.12793	Down
EVX1	-0.575217	3.46918	-2.67608	0.0229722	0.73484	-3.12889	Down
CALCOCO1	-0.56423	10.8716	-2.66452	0.0234353	0.73484	-3.14411	Down
CEACAM1	-0.529663	14.5836	-2.66002	0.0236184	0.73484	-3.15004	Down
TMEM101	-0.553773	11.5524	-2.65986	0.0236249	0.73484	-3.15025	Down
SFXN3	-0.63958	10.8942	-2.65735	0.0237273	0.73484	-3.15355	Down
PNMA3	-0.691108	5.66906	-2.65445	0.0238466	0.73484	-3.15738	Down
TTLL3	-0.599731	8.93016	-2.65052	0.0240089	0.73484	-3.16255	Down
ASCL3	-0.755457	4.49185	-2.6497	0.0240431	0.73484	-3.16364	Down
GALT	-0.599822	10.1275	-2.64749	0.0241352	0.73484	-3.16655	Down
MTA1	-0.613772	10.594	-2.64393	0.0242838	0.73484	-3.17124	Down
CLK3	-0.61841	11.2927	-2.64388	0.0242862	0.73484	-3.17131	Down
LPO	-0.608499	4.26649	-2.64337	0.0243074	0.73484	-3.17198	Down
FAM114A1	-0.867648	7.97629	-2.64299	0.0243234	0.73484	-3.17248	Down
OR5M10	-0.656315	3.06174	-2.64222	0.0243556	0.73484	-3.17349	Down
FMO1	-1.52656	7.41217	-2.63802	0.024533	0.73484	-3.17903	Down
CGN	-0.578216	10.3179	-2.63779	0.0245428	0.73484	-3.17933	Down
RINL	-0.65655	5.83786	-2.63401	0.0247035	0.735193	-3.18431	Down
PKLR	-1.22974	7.49706	-2.62302	0.0251771	0.736079	-3.1988	Down
GNG7	-0.534142	8.04456	-2.6223	0.0252084	0.736079	-3.19975	Down
MTMR7	-0.528192	4.51374	-2.62015	0.0253018	0.736079	-3.20257	Down
KATNBL1	-0.610931	7.90242	-2.61974	0.0253198	0.736079	-3.20311	Down
GLTSCR2	-0.62716	11.304	-2.6193	0.0253394	0.736079	-3.2037	Down
CCDC152	-0.635134	4.79937	-2.61491	0.0255318	0.736079	-3.20947	Down
AMN1	-0.587635	8.13074	-2.61192	0.0256643	0.736079	-3.21343	Down
GMNC	-0.687758	5.8757	-2.6094	0.0257762	0.736079	-3.21674	Down
HMGCR	-1.00748	13.7066	-2.60842	0.0258195	0.736079	-3.21803	Down
CERS1	-0.517141	9.16451	-2.60615	0.025921	0.736079	-3.22102	Down
SLC29A4	-0.534677	13.8342	-2.59298	0.0265172	0.736079	-3.23837	Down
PCYT2	-0.585609	9.80777	-2.58614	0.0268322	0.736079	-3.24739	Down
GATM	-0.51001	12.79	-2.58227	0.027012	0.736079	-3.25248	Down
KAT8	-0.558763	7.83276	-2.58097	0.0270727	0.736079	-3.2542	Down
C17orf64	-0.509231	2.66574	-2.58023	0.0271071	0.736079	-3.25517	Down
TOLLIP	-0.583251	9.9327	-2.57977	0.027129	0.736079	-3.25578	Down
TMEM191B	-0.62391	5.06879	-2.57849	0.027189	0.736079	-3.25747	Down
ARIH2OS	-0.591959	6.41918	-2.5778	0.0272213	0.736079	-3.25838	Down
ACSS2	-1.49946	10.7379	-2.57695	0.0272612	0.736079	-3.25949	Down
EFNA3	-0.863319	8.81926	-2.57522	0.0273427	0.736079	-3.26177	Down
PLEKHS1	-0.64173	4.59335	-2.57344	0.027427	0.736079	-3.26412	Down
INSR	-0.745244	9.00246	-2.57018	0.0275814	0.736079	-3.26841	Down
TSPAN7	-0.57402	12.3665	-2.5692	0.027628	0.736079	-3.2697	Down
ZFAT	-0.583694	8.8201	-2.56877	0.0276486	0.736079	-3.27026	Down
LSAMP	-0.645115	5.9821	-2.56822	0.0276748	0.736079	-3.27099	Down
GUCD1	-0.573973	12.7549	-2.56779	0.0276956	0.736079	-3.27156	Down
NDRG1	-0.6061	12.7904	-2.56733	0.0277173	0.736079	-3.27216	Down
TIAF1	-0.663995	9.79067	-2.56687	0.0277396	0.736079	-3.27277	Down
ST8SIA4	-0.649693	3.86827	-2.56271	0.0279395	0.736079	-3.27825	Down
ABHD4	-0.965749	7.93008	-2.56206	0.0279706	0.736079	-3.2791	Down
FAM20C	-0.760387	6.87369	-2.56117	0.0280139	0.736079	-3.28028	Down
GCGR	-0.746659	3.60349	-2.55857	0.0281396	0.736079	-3.2837	Down
MTSS1L	-0.604483	11.0904	-2.55783	0.0281755	0.736079	-3.28467	Down
TMIGD1	-0.823896	3.68705	-2.55612	0.0282588	0.736079	-3.28693	Down
RABL3	-0.574019	9.80877	-2.5506	0.0285295	0.736079	-3.2942	Down
KLB	-0.830953	10.9793	-2.54959	0.0285789	0.736079	-3.29552	Down
SH3GL1	-0.548095	10.4885	-2.54751	0.0286816	0.736079	-3.29826	Down
C1R	-1.01984	4.08451	-2.54664	0.028725	0.736079	-3.29942	Down
PIM2	-0.606607	10.8992	-2.54352	0.0288797	0.736079	-3.30352	Down
SDCBP2	-0.915587	6.62322	-2.54081	0.0290154	0.736079	-3.30709	Down
USP31	-0.651211	6.77113	-2.53956	0.0290778	0.736079	-3.30874	Down
CPN2	-0.775827	11.9554	-2.53412	0.0293517	0.736079	-3.31589	Down
MFGE8	-0.574907	10.7812	-2.53277	0.0294202	0.736079	-3.31767	Down
C12orf57	-0.6307	11.5657	-2.53251	0.0294335	0.736079	-3.31802	Down
APBA1	-0.580565	5.45139	-2.53027	0.0295473	0.736079	-3.32096	Down
AFF3	-0.618772	8.08502	-2.52563	0.0297848	0.736079	-3.32707	Down
RELN	-0.567156	10.1476	-2.52392	0.0298727	0.736079	-3.32932	Down
PDE6H	-0.536853	3.06917	-2.52337	0.0299012	0.736079	-3.33005	Down
CYP3A4	-0.504498	4.21885	-2.52191	0.0299767	0.736079	-3.33198	Down
FIZ1	-0.582567	5.17338	-2.52139	0.0300035	0.736079	-3.33266	Down
TMEM164	-0.612714	8.81311	-2.517	0.0302314	0.736079	-3.33843	Down
CFAP100	-0.501961	3.27696	-2.51642	0.0302614	0.736079	-3.33919	Down
TJP3	-0.744255	9.32249	-2.51619	0.0302735	0.736079	-3.3395	Down
TRIM31	-0.541633	11.3817	-2.51528	0.030321	0.736079	-3.34069	Down
CARHSP1	-0.733289	9.42838	-2.51262	0.0304603	0.736079	-3.34419	Down
CTNND2	-0.519349	8.94896	-2.51078	0.0305574	0.736079	-3.34662	Down
ZNF502	-0.565674	3.35564	-2.51069	0.030562	0.736079	-3.34673	Down
RXRA	-0.578295	10.0996	-2.51035	0.0305797	0.736079	-3.34718	Down
PIH1D3	-0.663793	4.07129	-2.50933	0.0306339	0.736079	-3.34853	Down
C6orf191andARHGAP18	-0.565067	7.11267	-2.50562	0.0308303	0.736079	-3.35341	Down
BPIFC	-0.678299	3.91614	-2.49904	0.0311821	0.736079	-3.36207	Down
KCTD7	-0.584002	8.94145	-2.49637	0.0313259	0.736079	-3.36558	Down
ATP13A5-AS1	-0.651414	3.82558	-2.49594	0.031349	0.736079	-3.36614	Down
TOM1	-0.60151	11.4894	-2.49475	0.031413	0.736079	-3.3677	Down
RIPK3	-0.538475	2.99072	-2.49426	0.0314398	0.736079	-3.36835	Down
SLC2A3	-0.682048	5.82327	-2.49413	0.031447	0.736079	-3.36853	Down
PIK3CD	-0.527715	6.85665	-2.49267	0.0315261	0.736079	-3.37044	Down
PRAMEF9	-0.622251	5.11932	-2.47629	0.0324282	0.737907	-3.39198	Down
FOXO4	-0.777127	6.11482	-2.47556	0.0324691	0.737907	-3.39294	Down
TMEM86B	-0.664402	10.3908	-2.47323	0.0325994	0.737907	-3.396	Down
LSS	-0.574087	12.3873	-2.47248	0.0326416	0.737907	-3.39698	Down
SLC22A3	-0.707223	9.09907	-2.47037	0.0327607	0.737907	-3.39976	Down
CDHR5	-0.729394	7.7276	-2.46768	0.0329129	0.738573	-3.4033	Down
PLEKHA2	-0.837785	7.52393	-2.464	0.0331217	0.741284	-3.40813	Down
AKR1C2	-1.02352	8.32393	-2.46355	0.0331476	0.741284	-3.40872	Down
WRNIP1	-0.74575	9.06936	-2.45448	0.0336693	0.7469	-3.42064	Down
GLT8D2	-0.558238	3.34067	-2.45372	0.0337136	0.7469	-3.42164	Down
HS3ST3B1	-0.500521	9.88411	-2.45245	0.033787	0.7469	-3.4233	Down
VANGL2	-0.574686	8.07623	-2.44095	0.0344626	0.748354	-3.43841	Down
BACE1	-0.588098	8.21158	-2.43811	0.0346309	0.748354	-3.44213	Down
HDAC11	-0.645173	7.57785	-2.43491	0.0348223	0.748354	-3.44634	Down
MYPOP	-0.516832	4.18537	-2.43409	0.0348715	0.748354	-3.44741	Down
C3orf35	-0.520309	6.61051	-2.43391	0.034882	0.748354	-3.44764	Down
PHKA2	-1.01711	7.17108	-2.42984	0.0351271	0.749466	-3.45298	Down
MAST1	-0.528766	6.95408	-2.42822	0.0352253	0.749466	-3.45511	Down
GUCA1C	-0.570099	3.78228	-2.42796	0.035241	0.749466	-3.45545	Down
ZCCHC14	-0.541547	10.8774	-2.42537	0.0353985	0.751097	-3.45886	Down
TMEM92	-0.604095	4.61529	-2.42431	0.0354632	0.751097	-3.46025	Down
CLN8	-0.752735	8.16483	-2.41791	0.0358556	0.754319	-3.46865	Down
ACSL6	-0.560993	4.44168	-2.41317	0.0361489	0.754772	-3.47486	Down
GCNT2	-1.0744	9.08738	-2.41203	0.0362195	0.754772	-3.47635	Down
FNDC4	-0.567782	7.79376	-2.41104	0.0362814	0.754873	-3.47765	Down
PSRC1	-1.02876	6.11901	-2.41063	0.0363072	0.754873	-3.4782	Down
RAB11FIP4	-0.531117	10.6242	-2.40866	0.03643	0.755833	-3.48077	Down
GALM	-0.742171	10.3617	-2.40845	0.0364431	0.755833	-3.48104	Down
KCTD21	-0.639643	8.78382	-2.40702	0.0365328	0.75634	-3.48292	Down
C7	-0.647439	3.43857	-2.40377	0.0367376	0.756515	-3.48718	Down
MISP	-0.592766	7.19451	-2.40207	0.036845	0.756515	-3.48941	Down
CDAN1	-0.537937	7.70477	-2.40153	0.0368791	0.756515	-3.49012	Down
STAP2	-0.679756	9.48242	-2.40047	0.0369462	0.756515	-3.4915	Down
AQP11	-0.778178	6.96802	-2.39971	0.036995	0.756515	-3.49251	Down
GPR156	-0.664278	3.53391	-2.39626	0.0372144	0.756515	-3.49702	Down
OXR1	-0.704102	8.59728	-2.39517	0.0372848	0.756515	-3.49846	Down
ZNF232	-0.624798	7.21406	-2.3951	0.0372892	0.756515	-3.49855	Down
LSM11	-0.658006	6.02774	-2.39139	0.0375273	0.756515	-3.50341	Down
ETNK2	-0.766106	7.54003	-2.39116	0.037542	0.756515	-3.50371	Down
LOR	-0.557179	4.36555	-2.39106	0.0375487	0.756515	-3.50384	Down
ACACA	-0.715473	11.2646	-2.3894	0.0376558	0.75789	-3.50601	Down
SLCO1B7	-0.525606	3.65641	-2.38623	0.0378614	0.758731	-3.51017	Down
SLC47A2	-0.706856	4.65615	-2.38387	0.0380153	0.758731	-3.51326	Down
SCAMP5	-0.645937	4.33788	-2.37665	0.0384894	0.758731	-3.52271	Down
KIF20A	-0.834787	10.1389	-2.37643	0.0385041	0.758731	-3.523	Down
PLPP3	-0.596413	12.7054	-2.37242	0.03877	0.758731	-3.52825	Down
GOLGA8S	-0.588514	7.41849	-2.37216	0.038787	0.758731	-3.52858	Down
LYSMD1	-0.531857	5.35389	-2.37174	0.0388155	0.758731	-3.52914	Down
HABP2	-0.999437	7.81308	-2.37128	0.038846	0.758731	-3.52974	Down
OLFM3	-0.796293	6.75308	-2.37023	0.0389158	0.758731	-3.53111	Down
C2orf54	-0.597598	3.84521	-2.36897	0.039	0.758731	-3.53276	Down
SLC17A2	-0.503261	9.01631	-2.36743	0.0391031	0.758731	-3.53477	Down
ITIH4	-0.560393	5.8719	-2.36567	0.0392213	0.758731	-3.53707	Down
MGAT4C	-1.14939	7.70721	-2.36461	0.0392929	0.758731	-3.53846	Down
ARSK	-0.591087	8.33633	-2.36445	0.0393035	0.758731	-3.53867	Down
MTMR10	-0.646842	9.29537	-2.36427	0.0393157	0.758731	-3.53891	Down
EPPK1	-0.652263	10.0977	-2.3636	0.0393609	0.758731	-3.53978	Down
OR2L13	-0.506172	2.979	-2.36199	0.0394699	0.758731	-3.54189	Down
LDLR	-0.689303	13.3372	-2.36018	0.0395926	0.758731	-3.54426	Down
OR1E1	-0.629573	3.1223	-2.35753	0.0397729	0.758731	-3.54772	Down
SIRT2	-0.504496	10.3958	-2.35741	0.0397812	0.758731	-3.54788	Down
LIG3	-0.859558	9.14232	-2.35607	0.039873	0.758731	-3.54964	Down
MRPL54	-0.590923	7.04384	-2.35391	0.0400212	0.758731	-3.55247	Down
AIFM2	-0.634747	8.29331	-2.35325	0.0400662	0.758731	-3.55332	Down
TM2D3	-0.560539	8.68552	-2.3528	0.0400973	0.758731	-3.55391	Down
FAM71E1	-0.723532	6.36054	-2.34871	0.0403791	0.758731	-3.55925	Down
SERPINA11	-0.699253	5.88495	-2.34618	0.0405547	0.759864	-3.56256	Down
CCDC27	-0.583233	2.92866	-2.34391	0.0407133	0.759864	-3.56553	Down
TAS2R19	-0.564923	4.70723	-2.34178	0.0408618	0.7604	-3.56831	Down
RORA	-0.51847	9.66167	-2.33868	0.04108	0.762108	-3.57237	Down
TAT	-0.960407	5.20223	-2.33637	0.0412428	0.762448	-3.57538	Down
CA5B	-0.811495	9.90694	-2.3323	0.0415313	0.762448	-3.58069	Down
PANK4	-0.528271	8.67917	-2.33165	0.0415778	0.762448	-3.58154	Down
FHOD1	-0.6211	6.2214	-2.33163	0.0415791	0.762448	-3.58157	Down
AC008753.6	-0.504202	5.2469	-2.32883	0.0417789	0.762448	-3.58522	Down
ANKRD31	-0.510867	4.67479	-2.32672	0.0419304	0.762448	-3.58798	Down
GSDMB	-0.797454	9.08195	-2.32587	0.0419914	0.762448	-3.58909	Down
NIPAL3	-0.731307	7.17684	-2.32459	0.0420834	0.762448	-3.59075	Down
MTMR4	-0.592887	12.118	-2.31157	0.0430325	0.770049	-3.60774	Down
CFHR2	-0.676913	5.79007	-2.30793	0.0433011	0.773	-3.61248	Down
TMEM38A	-0.662897	6.65664	-2.30544	0.0434863	0.773	-3.61573	Down
ANGPTL8	-0.768916	7.17168	-2.30074	0.0438375	0.774644	-3.62186	Down
ABCB6	-0.650487	8.69054	-2.29998	0.0438944	0.774819	-3.62284	Down
CAB39L	-0.617964	7.02514	-2.29939	0.0439386	0.774899	-3.62361	Down
MVD	-0.87645	12.3288	-2.29252	0.0444581	0.776705	-3.63256	Down
FAM35A	-0.500713	10.9478	-2.2916	0.044528	0.776705	-3.63376	Down
C1orf210	-0.574359	10.0934	-2.29038	0.0446214	0.776705	-3.63535	Down
FBXO6	-0.640204	7.99092	-2.29006	0.0446453	0.776705	-3.63576	Down
RCOR2	-0.599233	3.74468	-2.28892	0.0447325	0.776705	-3.63724	Down
MERTK	-0.559848	10.3171	-2.28699	0.0448803	0.776705	-3.63976	Down
GRAMD4	-0.732802	7.45641	-2.28604	0.0449538	0.776705	-3.641	Down
SIX5	-0.670042	7.52797	-2.28561	0.0449863	0.776705	-3.64155	Down
CD80	-0.52437	4.05872	-2.28549	0.0449958	0.776705	-3.64171	Down
EFCAB6	-0.530054	3.08464	-2.28318	0.0451736	0.777026	-3.64471	Down
ZNF25	-0.628371	5.11256	-2.28164	0.0452928	0.777859	-3.64672	Down
ING1	-0.641992	7.38852	-2.28107	0.045337	0.777859	-3.64746	Down
PLLP	-0.523382	9.72872	-2.28101	0.0453416	0.777859	-3.64754	Down
ASIC1	-0.726428	6.12954	-2.27079	0.0461402	0.782252	-3.66083	Down
PRDM10	-0.784508	8.23997	-2.26944	0.0462465	0.782252	-3.66258	Down
CHN2	-0.568009	8.80964	-2.26792	0.0463671	0.782252	-3.66456	Down
POLR2J4	-0.574018	8.94838	-2.26149	0.046879	0.782252	-3.67291	Down
SLC25A33	-0.621523	11.066	-2.25924	0.0470591	0.782252	-3.67583	Down
C20orf96	-0.647215	7.63968	-2.25798	0.0471604	0.782252	-3.67746	Down
TMEM35	-0.609071	3.89418	-2.25677	0.047258	0.782252	-3.67904	Down
SLC39A8	-0.562414	8.58619	-2.25494	0.0474063	0.782252	-3.68142	Down
CRTC3	-0.665913	10.7591	-2.25368	0.0475081	0.782252	-3.68305	Down
PLCL1	-0.574404	4.49226	-2.25113	0.0477155	0.782252	-3.68636	Down
ACAT2	-0.552727	13.7262	-2.25028	0.0477844	0.782252	-3.68746	Down
SPO11	-0.612687	3.74305	-2.24864	0.0479185	0.782252	-3.68959	Down
IDUA	-0.566376	6.23616	-2.24818	0.0479562	0.782252	-3.69019	Down
SMIM18	-0.510765	3.90663	-2.24762	0.0480022	0.782252	-3.69092	Down
ARHGAP22	-0.534673	3.66401	-2.2469	0.0480611	0.782252	-3.69185	Down
R3HCC1	-0.517662	6.61406	-2.2458	0.0481515	0.782252	-3.69328	Down
COL9A2	-0.508909	4.1608	-2.23959	0.0486637	0.782252	-3.70133	Down
ST3GAL3	-0.507752	8.67827	-2.23916	0.0487001	0.782252	-3.70189	Down
FETUB	-0.60861	4.733	-2.23807	0.0487905	0.782252	-3.7033	Down
CD68	-0.648475	10.033	-2.23235	0.0492686	0.782252	-3.71072	Down
AGTR1	-0.76267	11.5735	-2.23143	0.0493458	0.782252	-3.71191	Down
NGEF	-0.647897	10.5219	-2.23036	0.0494357	0.782252	-3.71329	Down
IFIT1	-0.602406	5.54756	-2.23027	0.0494429	0.782252	-3.7134	Down
LOC729970	-0.591534	6.9106	-2.22989	0.0494753	0.782252	-3.7139	Down
KRTAP13-2	-0.515601	2.41288	-2.22899	0.0495509	0.782252	-3.71506	Down
CHAD	-0.737672	5.2645	-2.22509	0.0498819	0.782252	-3.72012	Down
ANXA1	2.23036	8.63685	7.57337	1.74e-05	0.118586	1.55458	Up
SLC16A6	1.23563	7.33397	5.5837	0.000220625	0.310906	0.145263	Up
ANKRD1	1.31084	10.9265	5.43926	0.000270727	0.310906	0.0180522	Up
ZEB2	1.27296	4.83252	5.37287	0.000297721	0.319823	-0.0416837	Up
HDAC9	1.04269	10.8783	5.11496	0.000433271	0.336715	-0.281465	Up
KRT18	0.534487	14.1427	4.86947	0.000624745	0.38139	-0.521283	Up
TTR	0.511097	15.4653	4.82895	0.000664205	0.38139	-0.561972	Up
BACH2	1.03926	7.9301	4.42624	0.00123632	0.520135	-0.983354	Up
KITLG	0.747873	10.7238	4.42344	0.00124178	0.520135	-0.986397	Up
SLC43A2	0.892681	9.71828	4.33849	0.00141984	0.543521	-1.07927	Up
ODC1	0.717913	14.7884	4.31697	0.00146909	0.543869	-1.10302	Up
RFPL4A	0.984513	3.87033	4.2902	0.00153289	0.54911	-1.13268	Up
TLCD1	0.875963	12.5911	4.1608	0.00188513	0.570303	-1.27792	Up
BRCA2	1.01509	9.11119	4.15169	0.00191294	0.570303	-1.28826	Up
ZDHHC23	0.808656	9.8078	4.14782	0.00192489	0.570303	-1.29266	Up
HN1	0.606357	13.5002	4.14682	0.00192798	0.570303	-1.2938	Up
HIST1H2BM	1.00462	12.4101	4.09538	0.00209473	0.57785	-1.35253	Up
HEY2	0.831547	6.58763	3.97727	0.00253741	0.596414	-1.48919	Up
CREB5	0.64843	13.2263	3.97036	0.00256619	0.596414	-1.49727	Up
BHLHE41	0.790977	10.6325	3.96479	0.00258961	0.596414	-1.50378	Up
NOX1	1.87865	9.57415	3.93383	0.00272399	0.596414	-1.54008	Up
CCDC34	0.556747	11.8376	3.93216	0.00273143	0.596414	-1.54204	Up
PACRGL	0.795839	9.29981	3.91735	0.0027985	0.596414	-1.55947	Up
C1orf105	1.05913	5.11441	3.91501	0.00280926	0.596414	-1.56223	Up
SNAPC1	0.703025	10.0681	3.89604	0.00289801	0.59805	-1.58462	Up
DHRS11	0.875422	10.2819	3.86915	0.00302887	0.609616	-1.61647	Up
TAF9B	0.794331	9.09105	3.85474	0.0031015	0.612778	-1.63358	Up
NIFK	0.511893	13.02	3.80714	0.00335468	0.625188	-1.69036	Up
PYCRL	0.843008	6.23415	3.80092	0.00338934	0.625188	-1.69781	Up
CLDN2	1.06956	6.55206	3.78172	0.00349864	0.625188	-1.72084	Up
BMP6	1.06878	3.99995	3.77744	0.0035235	0.625188	-1.72599	Up
ACTRT3	0.83993	4.50912	3.74438	0.00372192	0.625188	-1.76582	Up
LRRC49	1.34349	8.12177	3.73597	0.00377421	0.625188	-1.77598	Up
MLKL	0.884415	5.21216	3.72928	0.00381635	0.625188	-1.78407	Up
FGF19	0.765588	8.6256	3.72182	0.0038639	0.625188	-1.7931	Up
ATF3	1.01191	12.1475	3.71523	0.00390645	0.625188	-1.80109	Up
MRPL13	0.706158	8.46543	3.70678	0.00396174	0.625188	-1.81134	Up
KLRC2	1.47399	6.24534	3.6989	0.004014	0.625188	-1.82091	Up
SCGN	0.72587	11.6519	3.69889	0.00401405	0.625188	-1.82092	Up
CTSE	0.60736	13.3123	3.68733	0.00409205	0.625188	-1.83497	Up
CYP2S1	0.838878	8.62805	3.67111	0.00420411	0.625188	-1.85473	Up
NPVF	0.903199	3.28314	3.66982	0.00421319	0.625188	-1.85631	Up
LCP1	0.623883	10.1115	3.66378	0.00425581	0.625188	-1.86367	Up
BAMBI	0.729523	12.6655	3.65095	0.00434789	0.625188	-1.87934	Up
MIOS	0.661361	9.8474	3.64412	0.00439777	0.625188	-1.8877	Up
S100A11	0.78196	14.6813	3.62097	0.00457121	0.625188	-1.91607	Up
NQO1	0.63864	10.6394	3.61122	0.00464639	0.625188	-1.92804	Up
TPMT	0.605993	12.4301	3.6068	0.00468091	0.625188	-1.93348	Up
E2F7	0.942877	7.66405	3.59918	0.004741	0.625188	-1.94285	Up
UPK1B	0.782733	7.31689	3.58992	0.00481507	0.625188	-1.95424	Up
UCHL5	0.538777	13.0299	3.56946	0.00498313	0.625188	-1.97949	Up
TGFB2	1.44705	9.60769	3.56796	0.00499568	0.625188	-1.98134	Up
CHML	1.02462	8.4502	3.5621	0.00504508	0.625188	-1.98858	Up
CD3EAP	0.733905	8.1477	3.55369	0.00511675	0.625188	-1.99898	Up
EEF2KMT	1.02919	9.72151	3.54887	0.00515837	0.625188	-2.00495	Up
LALBA	1.0241	4.22113	3.53281	0.0052995	0.625188	-2.02485	Up
EGR2	0.787158	3.82909	3.53098	0.00531584	0.625188	-2.02712	Up
LETM2	0.805546	5.67489	3.51905	0.00542359	0.633562	-2.04194	Up
UBASH3B	0.797438	6.92056	3.46145	0.00597648	0.674791	-2.11374	Up
BMP2	0.703743	11.2092	3.42013	0.00640877	0.674791	-2.16555	Up
CSRP1	0.825747	11.5294	3.39134	0.00672899	0.674791	-2.20178	Up
NOL9	0.592695	10.3162	3.38943	0.00675079	0.674791	-2.20419	Up
NCBP1	0.524097	11.8481	3.38759	0.00677191	0.674791	-2.20651	Up
PI3	0.897034	9.67737	3.37592	0.00690717	0.674791	-2.22123	Up
PAK1IP1	0.649557	10.9064	3.37172	0.00695655	0.674791	-2.22653	Up
HAT1	0.537127	13.2832	3.36693	0.00701336	0.674791	-2.23259	Up
GOLGA6L5P	0.572051	10.097	3.34982	0.00722	0.683279	-2.25423	Up
RAB41	0.818799	5.08198	3.33779	0.00736913	0.683279	-2.26947	Up
SYN2	0.709879	4.67491	3.31822	0.0076184	0.683279	-2.2943	Up
JAKMIP1	0.677725	2.81398	3.31278	0.00768915	0.683279	-2.3012	Up
ZNF486	0.720554	5.83614	3.30567	0.00778279	0.683279	-2.31024	Up
ANXA3	0.642247	11.9425	3.28221	0.00810001	0.683279	-2.34011	Up
CCDC18	0.876077	7.79066	3.2821	0.00810151	0.683279	-2.34024	Up
CFAP206	0.937016	3.80604	3.27721	0.00816933	0.683279	-2.34648	Up
UACA	0.585123	12.8288	3.25681	0.00845845	0.692614	-2.37251	Up
GLRB	0.649748	7.31506	3.24563	0.00862126	0.693306	-2.38679	Up
TES	0.636427	14.3946	3.24497	0.00863099	0.693306	-2.38764	Up
RAD51C	0.556717	12.3989	3.24149	0.00868241	0.693306	-2.39209	Up
WDR35	0.780597	6.71234	3.22922	0.00886622	0.693306	-2.40779	Up
IGSF9B	0.857972	5.24361	3.22749	0.00889244	0.693306	-2.41001	Up
ENKD1	0.799959	5.99152	3.22042	0.00900037	0.693306	-2.41906	Up
AGPAT4	0.786279	4.37038	3.21577	0.00907224	0.693306	-2.42503	Up
CIB3	0.909754	4.78613	3.20841	0.00918697	0.693306	-2.43446	Up
NOP58	0.80276	12.9917	3.20766	0.00919879	0.693306	-2.43542	Up
KPNA7	0.715103	6.34819	3.20635	0.00921945	0.693306	-2.43711	Up
CCNO	0.998784	3.16568	3.20302	0.00927213	0.693306	-2.44138	Up
ADORA1	0.712821	4.52411	3.19704	0.00936742	0.693306	-2.44906	Up
NCAPG	0.708533	13.0541	3.18698	0.00952996	0.693306	-2.46198	Up
RNF150	0.650756	3.69564	3.18277	0.00959876	0.693306	-2.46739	Up
OR10S1	0.851304	3.75612	3.17896	0.00966154	0.693306	-2.47228	Up
ABLIM1	0.530777	13.8486	3.17176	0.00978142	0.693561	-2.48155	Up
POLR3C	0.730757	11.502	3.15536	0.0100599	0.69604	-2.50266	Up
DCLRE1C	0.590401	9.92823	3.15234	0.010112	0.69604	-2.50656	Up
ZCCHC18	0.58361	2.99973	3.14686	0.0102074	0.69604	-2.51362	Up
C11orf45	0.577281	2.96835	3.14685	0.0102076	0.69604	-2.51363	Up
PRMT7	0.658709	9.43744	3.13951	0.0103368	0.69604	-2.5231	Up
LRRC9	0.749265	4.51029	3.13514	0.0104145	0.698703	-2.52874	Up
ALPK3	0.746862	6.91591	3.13223	0.0104666	0.698949	-2.53249	Up
SULT1C4	0.565867	13.5718	3.11936	0.0107	0.698949	-2.54911	Up
TNFRSF9	1.36808	8.32235	3.11826	0.0107202	0.698949	-2.55053	Up
PINX1	0.564277	9.43327	3.11758	0.0107328	0.698949	-2.55142	Up
FOSL1	0.916147	4.46237	3.10765	0.0109171	0.698949	-2.56424	Up
CENPE	0.581468	9.91128	3.10661	0.0109367	0.698949	-2.5656	Up
PSMG1	0.651023	10.7552	3.10034	0.0110549	0.698949	-2.57371	Up
ASPHD2	0.812166	3.65786	3.10008	0.0110598	0.698949	-2.57404	Up
IL20RB	0.703157	5.7667	3.08163	0.0114158	0.702098	-2.59793	Up
PLAC8L1	0.768745	5.3407	3.06108	0.0118257	0.708202	-2.62457	Up
NME5	0.692683	3.51909	3.04714	0.0121126	0.712754	-2.64267	Up
SLC24A1	0.667296	6.73438	3.04416	0.0121748	0.712754	-2.64654	Up
TATDN3	0.631623	9.64528	3.03887	0.012286	0.712754	-2.65341	Up
THEM4	0.68936	10.6466	3.03527	0.0123621	0.714041	-2.65808	Up
RUVBL1	0.620538	10.2567	3.03297	0.0124112	0.714761	-2.66108	Up
SPX	0.636877	11.4074	3.02137	0.0126612	0.71992	-2.67615	Up
ZC2HC1A	0.545665	9.18956	3.02027	0.0126852	0.71992	-2.67759	Up
UNC5B	0.790375	8.87804	3.01622	0.0127739	0.722262	-2.68286	Up
TNRC18	0.698787	6.92852	3.01009	0.0129094	0.722262	-2.69084	Up
MOK	0.788923	4.92183	3.00785	0.0129592	0.722262	-2.69375	Up
RNASEH1	0.560251	10.0122	2.99605	0.0132251	0.722262	-2.70912	Up
AREG	0.894164	10.4706	2.99287	0.0132976	0.722262	-2.71326	Up
CENPF	0.50609	11.1957	2.99036	0.0133553	0.722262	-2.71654	Up
CYB5R2	0.546733	10.0047	2.98795	0.0134109	0.722262	-2.71968	Up
HDDC2	0.515385	9.85898	2.98716	0.0134291	0.722262	-2.72071	Up
ELSPBP1	0.963435	4.43196	2.98342	0.0135158	0.722262	-2.72558	Up
CADM1	0.640541	8.79858	2.97914	0.0136157	0.722262	-2.73116	Up
CBFB	0.50228	11.9879	2.96942	0.0138456	0.722262	-2.74384	Up
CTSV	0.516468	9.90528	2.96866	0.0138637	0.722262	-2.74484	Up
ID3	1.04162	12.5152	2.95854	0.0141075	0.722262	-2.75804	Up
CASP8AP2	0.560382	10.4251	2.94998	0.014317	0.722262	-2.76922	Up
HIST3H2BB	0.688673	11.0487	2.94583	0.0144199	0.722262	-2.77464	Up
MYCBP	0.726952	10.6944	2.94324	0.0144843	0.722262	-2.77802	Up
FLAD1	0.5211	11.0106	2.94254	0.0145017	0.722262	-2.77894	Up
EYA2	0.719733	5.01607	2.94192	0.0145173	0.722262	-2.77975	Up
RRP15	0.596767	10.9747	2.93825	0.0146096	0.722262	-2.78455	Up
HELLS	0.757188	10.7145	2.93158	0.0147783	0.722262	-2.79326	Up
KLRC3	1.33781	5.97296	2.92983	0.0148231	0.722262	-2.79556	Up
FAM86B1	0.793733	12.3827	2.92202	0.0150238	0.722262	-2.80576	Up
TSN	0.518758	10.3808	2.92147	0.0150383	0.722262	-2.80649	Up
AGR2	0.74897	11.3898	2.91764	0.0151378	0.722262	-2.8115	Up
ELOVL4	1.26131	5.38433	2.91162	0.0152957	0.722262	-2.81937	Up
DDX26B	0.766448	3.07424	2.90751	0.0154046	0.722262	-2.82475	Up
TMEM14B	0.676637	11.142	2.90626	0.0154379	0.722262	-2.82639	Up
BCL11A	0.739652	6.13612	2.89639	0.015703	0.722262	-2.83932	Up
LAMP3	0.674098	7.43503	2.89596	0.0157145	0.722262	-2.83987	Up
FAM129A	0.82331	6.98634	2.89055	0.015862	0.722262	-2.84697	Up
OOSP2	0.676419	4.18044	2.89005	0.0158756	0.722262	-2.84762	Up
CKMT1A	0.632196	6.54743	2.88934	0.0158951	0.722262	-2.84855	Up
GTF3C6	0.647739	10.3482	2.88349	0.0160561	0.722262	-2.8562	Up
LYPD1	0.672696	5.01125	2.88216	0.0160931	0.722262	-2.85795	Up
SLC18A1	0.62179	4.75428	2.88072	0.0161332	0.722262	-2.85984	Up
CCDC58	0.524793	12.8238	2.87918	0.016176	0.722262	-2.86186	Up
CDR1	0.832233	4.57809	2.87694	0.0162387	0.722262	-2.8648	Up
DUPD1	0.641637	3.60805	2.875	0.0162932	0.722262	-2.86734	Up
OR7D2	0.72162	4.35934	2.87494	0.0162949	0.722262	-2.86742	Up
ZBTB8OS	0.656045	10.6844	2.87353	0.0163345	0.722262	-2.86926	Up
COX20	0.505437	12.0208	2.87013	0.0164306	0.722262	-2.87372	Up
TEX14	0.56296	3.5739	2.86684	0.0165242	0.722262	-2.87804	Up
PPIL1	0.534457	11.5601	2.86048	0.0167065	0.722262	-2.88637	Up
BCAT2	0.54587	11.0952	2.85743	0.0167948	0.722262	-2.89038	Up
CCNE2	1.07593	6.53023	2.85735	0.0167972	0.722262	-2.89049	Up
WDR53	0.780966	8.73913	2.85538	0.0168541	0.722262	-2.89306	Up
TMC7	0.655373	11.7688	2.85251	0.0169379	0.722262	-2.89683	Up
GPR3	1.01322	6.4697	2.84384	0.0171934	0.722262	-2.90821	Up
EFHC2	0.705512	3.892	2.84383	0.0171936	0.722262	-2.90822	Up
TCTN2	0.97738	8.73122	2.84366	0.0171986	0.722262	-2.90844	Up
KRTAP9-9	0.615295	4.36173	2.8382	0.0173616	0.722262	-2.91561	Up
OFD1	0.548661	7.87137	2.83537	0.0174466	0.722262	-2.91933	Up
SLC52A2	0.5572	9.78981	2.83419	0.0174823	0.722262	-2.92088	Up
IL18	0.686969	8.17151	2.83361	0.0174998	0.722262	-2.92164	Up
PHLDA1	0.79976	11.268	2.8319	0.0175513	0.722262	-2.92388	Up
EOGT	0.784097	6.91797	2.82997	0.0176098	0.722262	-2.92641	Up
SLC48A1	0.793597	9.32369	2.82501	0.0177614	0.722582	-2.93293	Up
NWD2	0.61792	3.09654	2.8236	0.0178047	0.722582	-2.93478	Up
GINS4	0.817161	8.71951	2.82326	0.0178153	0.722582	-2.93523	Up
GJA1	0.905255	9.4075	2.81757	0.0179909	0.724687	-2.94269	Up
CPNE9	0.58094	3.75381	2.81571	0.0180488	0.724687	-2.94514	Up
ERICH2	0.542883	9.61366	2.81361	0.0181144	0.724687	-2.9479	Up
CCDC89	0.694825	2.75282	2.80386	0.0184221	0.724785	-2.96071	Up
KRT15	0.864408	5.3289	2.79729	0.0186324	0.724785	-2.96935	Up
BCS1L	0.582457	10.2554	2.79656	0.0186558	0.724785	-2.97031	Up
RPH3A	0.594277	3.31106	2.79422	0.0187315	0.724785	-2.97339	Up
EBNA1BP2	0.71652	11.5375	2.79297	0.0187718	0.724785	-2.97502	Up
OR10J1	0.626125	2.73758	2.7919	0.0188066	0.724785	-2.97643	Up
RCAN1	0.558672	10.3431	2.78969	0.0188783	0.725516	-2.97933	Up
RPA3	0.540131	9.92619	2.78718	0.0189606	0.727244	-2.98264	Up
RIMKLB	0.560845	9.3637	2.77778	0.019271	0.73069	-2.995	Up
SENP8	0.570197	8.39086	2.77247	0.0194485	0.731074	-3.00199	Up
FHL3	0.749694	10.4475	2.77067	0.019509	0.731074	-3.00435	Up
MRPL35	0.504953	10.8529	2.7697	0.0195417	0.731074	-3.00563	Up
CXCL12	0.755585	6.61199	2.76953	0.0195472	0.731074	-3.00584	Up
OR9A2	0.59312	4.08368	2.75406	0.0200767	0.73484	-3.0262	Up
UPP1	0.739598	6.54373	2.7533	0.0201033	0.73484	-3.0272	Up
SMPD3	0.759193	5.19301	2.7481	0.0202845	0.73484	-3.03404	Up
STX19	0.572297	3.55643	2.74756	0.0203037	0.73484	-3.03476	Up
EXO1	0.931722	10.3114	2.73488	0.0207531	0.73484	-3.05144	Up
CAPS2	0.925551	4.32224	2.73444	0.0207691	0.73484	-3.05203	Up
ACTL6A	0.50145	10.0414	2.73329	0.0208103	0.73484	-3.05354	Up
NCF2	0.71296	5.21631	2.73112	0.0208883	0.73484	-3.05639	Up
SPRR3	0.781226	3.64854	2.72532	0.0210989	0.73484	-3.06403	Up
CENPK	0.598357	9.58308	2.72477	0.021119	0.73484	-3.06476	Up
PTPN22	0.514158	3.1137	2.72115	0.0212513	0.73484	-3.06952	Up
MSANTD3	0.555494	10.2231	2.71661	0.0214186	0.73484	-3.0755	Up
PRR33	0.642493	3.88018	2.71508	0.0214753	0.73484	-3.07751	Up
HIST1H2BE	0.510837	10.4925	2.71495	0.0214803	0.73484	-3.07769	Up
IL23R	0.690472	4.81539	2.71475	0.0214876	0.73484	-3.07795	Up
C6orf58	0.570866	3.25393	2.71182	0.0215965	0.73484	-3.0818	Up
PSMC3IP	0.920212	7.80789	2.70913	0.0216972	0.73484	-3.08535	Up
GPR183	0.599254	4.131	2.70684	0.0217833	0.73484	-3.08836	Up
C1orf106	0.503236	9.9362	2.70522	0.0218441	0.73484	-3.09049	Up
NRCAM	0.509827	10.6502	2.70201	0.0219657	0.73484	-3.09472	Up
NOP56	0.640153	13.914	2.69743	0.0221404	0.73484	-3.10076	Up
PKIA	0.664748	6.60428	2.69373	0.0222822	0.73484	-3.10563	Up
DYRK3	0.815574	5.81957	2.69307	0.0223078	0.73484	-3.10651	Up
LHX4-AS1	1.20732	7.60346	2.69157	0.0223655	0.73484	-3.10847	Up
MANEAL	1.23407	7.39447	2.69095	0.0223896	0.73484	-3.10929	Up
CENPU	0.735488	9.01339	2.68624	0.0225726	0.73484	-3.1155	Up
SEMA4A	0.719074	4.93902	2.68498	0.0226217	0.73484	-3.11716	Up
IMMP1L	0.665498	9.02384	2.68105	0.0227756	0.73484	-3.12233	Up
OR52B4	0.877848	3.92194	2.68093	0.0227805	0.73484	-3.12249	Up
CHEK1	0.501067	10.6421	2.67425	0.0230449	0.73484	-3.13129	Up
SPATA31A5	0.659822	4.32936	2.67364	0.0230691	0.73484	-3.13209	Up
FGF6	0.627105	5.34487	2.67186	0.0231403	0.73484	-3.13444	Up
DUSP1	0.75349	13.293	2.67181	0.0231423	0.73484	-3.13451	Up
UBTF	0.624153	10.1786	2.66629	0.0233637	0.73484	-3.14177	Up
PLAC8	0.976397	12.2162	2.66564	0.0233901	0.73484	-3.14263	Up
HRH4	0.564373	3.49452	2.65919	0.0236521	0.73484	-3.15113	Up
NIPAL2	0.677962	10.322	2.65903	0.0236588	0.73484	-3.15135	Up
PEX6	0.593538	6.40394	2.65655	0.0237602	0.73484	-3.15461	Up
RFPL4AL1	0.718288	3.30104	2.65623	0.0237735	0.73484	-3.15504	Up
BSND	0.602634	3.9376	2.65037	0.0240154	0.73484	-3.16276	Up
HNRNPM	0.78625	15.532	2.64766	0.0241279	0.73484	-3.16632	Up
NDOR1	0.877273	11.6228	2.64547	0.0242193	0.73484	-3.16921	Up
C12orf66	0.52889	9.36744	2.64468	0.0242523	0.73484	-3.17025	Up
KCNJ6	0.521384	2.99825	2.64352	0.0243009	0.73484	-3.17178	Up
SLC15A5	0.67507	3.25841	2.64326	0.024312	0.73484	-3.17212	Up
GLYATL1	0.733839	8.68139	2.64148	0.024387	0.73484	-3.17447	Up
EMP3	0.872696	8.36065	2.63959	0.0244665	0.73484	-3.17695	Up
TRAIP	0.564807	10.2441	2.63607	0.0246157	0.73484	-3.18159	Up
LTB4R	0.671619	4.51008	2.63526	0.0246503	0.73484	-3.18266	Up
PROM1	0.575557	13.9421	2.63517	0.024654	0.73484	-3.18278	Up
POLR3G	0.572266	7.54421	2.6318	0.024798	0.736079	-3.18722	Up
SFPQ	0.79739	13.7313	2.62656	0.0250236	0.736079	-3.19413	Up
KIF9	0.968344	6.51441	2.626	0.0250478	0.736079	-3.19487	Up
NFE2L3	0.585458	8.59783	2.62319	0.0251695	0.736079	-3.19857	Up
CHAF1A	0.657728	9.08096	2.62266	0.0251927	0.736079	-3.19927	Up
SLC16A12	0.765458	4.85252	2.62225	0.0252106	0.736079	-3.19981	Up
POLD3	0.968478	8.44735	2.62065	0.0252801	0.736079	-3.20191	Up
C1orf141	0.620952	3.64459	2.61838	0.0253796	0.736079	-3.20491	Up
TSPAN1	0.706769	5.5607	2.61683	0.0254474	0.736079	-3.20695	Up
C11orf65	0.611046	6.35928	2.61616	0.0254769	0.736079	-3.20783	Up
CRNDE	0.614707	12.4781	2.61573	0.0254959	0.736079	-3.2084	Up
DSCAML1	0.526639	4.22802	2.61548	0.0255071	0.736079	-3.20874	Up
RNF207	0.600569	7.31542	2.60711	0.025878	0.736079	-3.21975	Up
IER5L	0.630323	6.22676	2.60472	0.0259852	0.736079	-3.22291	Up
RBM14	0.512673	12.1802	2.60279	0.0260718	0.736079	-3.22545	Up
BEX1	0.891096	8.40992	2.60104	0.0261508	0.736079	-3.22776	Up
TRIM55	0.532568	4.18255	2.5993	0.0262296	0.736079	-3.23005	Up
AASDHPPT	0.540775	10.2869	2.59719	0.0263252	0.736079	-3.23283	Up
CEP120	0.575761	9.04291	2.59497	0.0264262	0.736079	-3.23575	Up
DLG2	0.596683	2.96339	2.59297	0.0265175	0.736079	-3.23838	Up
DEFB112	0.528426	4.36644	2.58903	0.0266988	0.736079	-3.24358	Up
MS4A12	0.756017	4.66194	2.5883	0.0267322	0.736079	-3.24454	Up
CLC	0.832961	4.46842	2.58675	0.0268041	0.736079	-3.24659	Up
CAAP1	0.533647	11.3394	2.58164	0.0270414	0.736079	-3.25332	Up
CHN1	0.603334	8.8064	2.58061	0.0270896	0.736079	-3.25468	Up
MBD3L4	0.665729	3.71092	2.5773	0.0272447	0.736079	-3.25903	Up
PPCDC	0.514777	9.71257	2.57536	0.0273362	0.736079	-3.26159	Up
KCNK9	0.632441	4.11324	2.57316	0.0274402	0.736079	-3.26449	Up
SSPN	0.79178	6.72591	2.56954	0.0276121	0.736079	-3.26925	Up
RP5-1198O20.4	0.747443	3.49383	2.56737	0.0277154	0.736079	-3.27211	Up
RND1	0.523872	9.87414	2.56734	0.027717	0.736079	-3.27215	Up
NAP1L3	0.731693	4.06141	2.56644	0.02776	0.736079	-3.27333	Up
DIRC2	0.518536	10.5545	2.56359	0.0278968	0.736079	-3.27709	Up
ITGA2	0.844531	8.42705	2.56161	0.0279924	0.736079	-3.2797	Up
HIST1H4C	0.55041	15.7517	2.56053	0.0280449	0.736079	-3.28113	Up
DYX1C1	0.59309	5.2725	2.55672	0.0282295	0.736079	-3.28614	Up
MAGEB18	0.64831	3.51981	2.55574	0.0282776	0.736079	-3.28743	Up
TRIM21	0.649509	5.80007	2.55434	0.0283458	0.736079	-3.28927	Up
TIPIN	0.549338	8.92142	2.55378	0.0283734	0.736079	-3.29002	Up
RGS4	0.571293	3.60666	2.54957	0.0285803	0.736079	-3.29556	Up
NECAB2	0.635735	6.3168	2.54716	0.0286992	0.736079	-3.29873	Up
ENC1	0.639388	9.77598	2.54508	0.0288022	0.736079	-3.30147	Up
RMI2	0.889656	7.07865	2.54118	0.0289966	0.736079	-3.3066	Up
TMEM128	0.516225	10.5205	2.54042	0.0290349	0.736079	-3.30761	Up
UPK3A	0.511469	3.35761	2.53956	0.029078	0.736079	-3.30874	Up
RASD1	0.938133	7.17903	2.53852	0.0291302	0.736079	-3.31011	Up
C15orf32	0.653815	4.15785	2.53746	0.0291834	0.736079	-3.3115	Up
MANSC4	0.63541	3.55901	2.53577	0.0292687	0.736079	-3.31373	Up
SPIC	0.627022	3.07321	2.5334	0.0293882	0.736079	-3.31684	Up
FCRL1	0.666822	4.04355	2.53169	0.029475	0.736079	-3.31909	Up
CDC14A	0.797035	10.2575	2.53155	0.0294823	0.736079	-3.31928	Up
DPF3	0.602637	3.64379	2.53129	0.0294955	0.736079	-3.31962	Up
ANKEF1	1.13768	7.98492	2.53114	0.0295029	0.736079	-3.31981	Up
BAGE	0.651603	13.8425	2.52982	0.0295706	0.736079	-3.32156	Up
GTF2A1	0.502712	10.2106	2.51232	0.0304762	0.736079	-3.34459	Up
CA13	0.628923	8.89886	2.51094	0.0305487	0.736079	-3.3464	Up
IFT46	0.574497	7.68276	2.51067	0.0305628	0.736079	-3.34676	Up
CCDC113	0.672233	4.7825	2.50561	0.0308308	0.736079	-3.35342	Up
GALNT6	0.636662	6.61532	2.50545	0.0308395	0.736079	-3.35363	Up
EBLN2	0.560814	5.58161	2.50477	0.0308752	0.736079	-3.35452	Up
SPRY2	0.55027	9.09646	2.5047	0.030879	0.736079	-3.35461	Up
NIPA2	0.585029	6.94156	2.50375	0.0309296	0.736079	-3.35586	Up
PDCD10	0.50002	9.93332	2.50243	0.0310001	0.736079	-3.3576	Up
CALCA	0.549951	6.29068	2.50178	0.0310349	0.736079	-3.35846	Up
PIK3R6	0.700614	5.39247	2.50143	0.0310539	0.736079	-3.35892	Up
TAF15	0.794423	12.8702	2.50136	0.0310576	0.736079	-3.35901	Up
BAZ1A	0.529507	9.14128	2.49894	0.0311872	0.736079	-3.36219	Up
HEY1	0.574029	10.6033	2.49623	0.0313333	0.736079	-3.36576	Up
MMP16	0.699203	8.54317	2.4961	0.0313404	0.736079	-3.36593	Up
WDHD1	0.582294	8.77536	2.4954	0.0313778	0.736079	-3.36684	Up
HIST1H3A	0.815207	10.4708	2.4916	0.031584	0.736079	-3.37184	Up
GAR1	0.596877	10.8208	2.49115	0.0316085	0.736079	-3.37243	Up
AJUBA	0.7503	13.656	2.49064	0.0316364	0.736079	-3.37311	Up
FRYL	0.643988	6.39189	2.49	0.0316713	0.736079	-3.37395	Up
RGMA	0.610223	5.33125	2.48851	0.0317526	0.736079	-3.37591	Up
TRA2A	0.565807	11.8468	2.48829	0.0317649	0.736079	-3.3762	Up
GSTO2	0.548481	6.3366	2.48776	0.0317936	0.736079	-3.37689	Up
CDC45	0.818404	9.15378	2.4752	0.0324895	0.737907	-3.39342	Up
DEFB108B	0.526698	4.37862	2.47355	0.0325815	0.737907	-3.39558	Up
LRRIQ1	0.726299	4.50843	2.47271	0.0326288	0.737907	-3.39668	Up
CT45A1	0.657453	3.21952	2.46897	0.0328398	0.738573	-3.4016	Up
CNN1	0.5652	5.4298	2.45811	0.0334593	0.744842	-3.41587	Up
MGAT4EP	0.60896	4.11555	2.45144	0.0338459	0.7469	-3.42463	Up
PYROXD1	0.801416	9.74861	2.45058	0.0338961	0.7469	-3.42576	Up
SMOX	0.557746	9.16215	2.44705	0.0341024	0.748354	-3.4304	Up
NAGK	0.518913	12.8799	2.44535	0.0342024	0.748354	-3.43263	Up
THEGL	0.558326	4.25122	2.44457	0.0342484	0.748354	-3.43365	Up
LRRC4B	0.553995	3.11709	2.44298	0.0343423	0.748354	-3.43574	Up
DTL	0.5844	11.945	2.4423	0.0343822	0.748354	-3.43663	Up
NANOS3	0.681842	3.23685	2.4407	0.0344772	0.748354	-3.43874	Up
BLM	0.773825	9.30295	2.43814	0.0346293	0.748354	-3.44209	Up
BLVRA	0.623205	8.59654	2.43703	0.0346958	0.748354	-3.44356	Up
DKK1	0.71585	9.72408	2.43494	0.0348205	0.748354	-3.4463	Up
GRID2	0.596743	3.38141	2.4341	0.0348706	0.748354	-3.44739	Up
GPATCH4	0.597483	12.9693	2.43135	0.0350364	0.749195	-3.45101	Up
HIST1H2AJ	0.532997	16.3952	2.42977	0.0351319	0.749466	-3.45309	Up
FNDC7	0.591428	3.23108	2.42809	0.0352333	0.749466	-3.45529	Up
TMEM17	0.668259	8.45252	2.42309	0.0355374	0.751097	-3.46185	Up
HDX	0.566973	3.61121	2.42043	0.0357006	0.75268	-3.46534	Up
POLE4	0.707802	9.96459	2.41401	0.0360968	0.754772	-3.47376	Up
ZNF738	0.52474	12.6527	2.41291	0.0361649	0.754772	-3.4752	Up
TMEM5	0.58413	9.44403	2.40803	0.0364695	0.755833	-3.4816	Up
TAPT1	0.614613	12.5338	2.40381	0.0367348	0.756515	-3.48713	Up
POLE2	0.603285	7.81046	2.39876	0.037055	0.756515	-3.49375	Up
SORCS1	0.744518	3.93927	2.39696	0.0371699	0.756515	-3.49611	Up
C21orf58	0.590328	3.66558	2.39691	0.0371734	0.756515	-3.49618	Up
IER3	0.625347	12.9251	2.39636	0.0372085	0.756515	-3.4969	Up
DCST1	0.610598	5.60591	2.39347	0.0373935	0.756515	-3.50068	Up
LAMC3	0.783776	4.22601	2.39264	0.0374467	0.756515	-3.50177	Up
LOC388692	0.900948	7.56309	2.38813	0.0377384	0.758731	-3.50768	Up
F2RL2	0.694765	6.23897	2.38756	0.0377754	0.758731	-3.50843	Up
TTC30B	0.605115	5.53083	2.38297	0.0380739	0.758731	-3.51443	Up
FRMD3	0.588864	7.05303	2.38248	0.0381058	0.758731	-3.51507	Up
TAMM41	0.565742	10.1016	2.38028	0.03825	0.758731	-3.51795	Up
ATF5	0.508053	4.43419	2.37874	0.0383517	0.758731	-3.51998	Up
HOXB9	0.98228	7.49687	2.37822	0.0383858	0.758731	-3.52066	Up
AKR1B10	0.568433	3.5829	2.37819	0.0383875	0.758731	-3.52069	Up
FBXO48	0.676696	7.09285	2.37572	0.0385507	0.758731	-3.52392	Up
WFDC6	0.702774	4.3421	2.37429	0.0386456	0.758731	-3.5258	Up
C10orf2	0.642129	8.98969	2.37377	0.03868	0.758731	-3.52648	Up
CNTRL	0.570082	8.02496	2.37127	0.0388464	0.758731	-3.52975	Up
CSF1	0.8428	12.8508	2.36749	0.0390992	0.758731	-3.5347	Up
RTN4IP1	0.74343	6.53957	2.36169	0.0394906	0.758731	-3.54229	Up
PRTFDC1	0.834887	11.7965	2.35896	0.0396756	0.758731	-3.54585	Up
SIPA1L2	0.778872	6.48463	2.35422	0.0399996	0.758731	-3.55205	Up
ZNF610	0.534225	8.88715	2.35392	0.04002	0.758731	-3.55244	Up
OR11A1	0.620976	3.53336	2.34961	0.0403174	0.758731	-3.55808	Up
OR10K1	0.506315	2.68018	2.34909	0.0403528	0.758731	-3.55875	Up
TNFSF15	0.601144	6.77876	2.34661	0.0405253	0.759864	-3.562	Up
CLSPN	0.921122	8.30001	2.3442	0.0406926	0.759864	-3.56514	Up
CXorf65	0.646794	4.11174	2.34375	0.0407243	0.759864	-3.56574	Up
EPPIN-WFDC6	0.756751	3.2709	2.34091	0.0409229	0.7604	-3.56945	Up
STEAP4	0.658098	4.53268	2.34073	0.0409353	0.7604	-3.56968	Up
HSD3B1	1.04318	10.813	2.33832	0.0411054	0.762108	-3.57284	Up
SMPDL3B	0.765411	9.41711	2.33695	0.0412017	0.762446	-3.57462	Up
HCN1	0.61458	4.08492	2.33375	0.0414281	0.762448	-3.5788	Up
ZGRF1	0.52456	7.89464	2.33247	0.0415196	0.762448	-3.58048	Up
METTL1	0.510698	8.38501	2.32678	0.0419258	0.762448	-3.58789	Up
CLUAP1	0.537182	6.6822	2.32173	0.0422902	0.76306	-3.59449	Up
HNRNPH3	0.510853	14.8927	2.31466	0.0428052	0.770049	-3.60371	Up
SIX3	0.604114	3.99957	2.31322	0.0429107	0.770049	-3.60558	Up
TFPI2	0.697512	5.53001	2.3128	0.0429414	0.770049	-3.60613	Up
OR13C4	0.662296	3.10803	2.31187	0.0430099	0.770049	-3.60734	Up
SLC4A9	0.582918	2.97683	2.31102	0.0430731	0.77007	-3.60846	Up
APLF	0.653021	8.56702	2.30513	0.0435095	0.773	-3.61614	Up
SH3BGR	0.559109	7.73726	2.30506	0.0435142	0.773	-3.61622	Up
RPS6KL1	0.548644	3.94187	2.30252	0.0437039	0.774644	-3.61953	Up
NUP62CL	0.555071	6.80996	2.29442	0.0443137	0.776705	-3.63008	Up
CCL17	0.517932	5.13102	2.29298	0.0444227	0.776705	-3.63195	Up
GLRX2	0.648854	9.60396	2.29168	0.0445219	0.776705	-3.63365	Up
GALR1	0.595582	3.6538	2.29109	0.0445666	0.776705	-3.63441	Up
TSTD3	0.658925	7.04665	2.29038	0.0446209	0.776705	-3.63534	Up
SETD9	0.50287	9.44842	2.28845	0.0447688	0.776705	-3.63786	Up
OR14C36	0.573831	3.70407	2.28796	0.044806	0.776705	-3.63849	Up
UBE2D4	0.588826	9.54641	2.28745	0.0448452	0.776705	-3.63916	Up
WDR73	0.709291	9.10626	2.2836	0.0451416	0.777026	-3.64417	Up
FANCD2	0.529677	11.4203	2.27667	0.0456794	0.78112	-3.65319	Up
PTPN5	0.645375	6.34373	2.27514	0.045799	0.781849	-3.65518	Up
CA3	0.644205	4.47208	2.27494	0.0458144	0.781849	-3.65543	Up
LRRC23	0.508753	7.27705	2.26962	0.0462329	0.782252	-3.66235	Up
SAMD12	0.711345	7.95831	2.26807	0.0463549	0.782252	-3.66436	Up
HIST1H4H	0.67416	13.1339	2.26724	0.0464213	0.782252	-3.66545	Up
TADA2A	0.760868	9.23272	2.26686	0.0464513	0.782252	-3.66594	Up
CYTH4	0.75793	4.56098	2.26632	0.0464943	0.782252	-3.66664	Up
RBM12B	0.507234	10.0345	2.26338	0.0467282	0.782252	-3.67046	Up
SLC7A5	1.07165	13.6779	2.26286	0.0467696	0.782252	-3.67113	Up
NUDT8	0.50298	9.64394	2.2627	0.0467826	0.782252	-3.67134	Up
GINS1	0.86084	11.1114	2.26236	0.0468095	0.782252	-3.67178	Up
NRP2	0.520928	8.22671	2.25808	0.0471529	0.782252	-3.67734	Up
IFIT2	0.621417	5.0815	2.25608	0.0473141	0.782252	-3.67994	Up
PACRG	0.673825	3.20853	2.24874	0.0479107	0.782252	-3.68947	Up
LINC00482	0.514554	5.06375	2.24556	0.0481706	0.782252	-3.69358	Up
TOE1	0.545217	11.644	2.24037	0.0485996	0.782252	-3.70032	Up
SLC10A3	0.542584	7.74715	2.23515	0.049034	0.782252	-3.70709	Up
NLRP13	0.666344	4.01259	2.23508	0.0490392	0.782252	-3.70717	Up
ZNF532	0.611046	9.1947	2.23468	0.0490728	0.782252	-3.70769	Up
ARMCX5	0.616068	7.79394	2.23203	0.0492953	0.782252	-3.71113	Up
KCNK2	0.51458	4.68653	2.2284	0.0496014	0.782252	-3.71583	Up
PRCD	0.562822	5.49048	2.22803	0.0496323	0.782252	-3.71631	Up
SIX6	0.562528	5.27683	2.22802	0.0496335	0.782252	-3.71632	Up
ZPLD1	0.540466	5.16291	2.22619	0.0497884	0.782252	-3.71869	Up
DEFB127	0.703345	2.92123	2.22436	0.0499434	0.782252	-3.72106	Up
